# Supplementary material for: Transcriptomic and metabolic responses of Staphylococcus aureus exposed to supra-physiological temperatures
Source: BMC Microbiol. 2009 Apr 22;9:76. doi: 10.1186/1471-2180-9-76 (PMC2687450; doi:10.1186/1471-2180-9-76)
Supplement: Additional file 2 — Functional categories of S. aureus genes up-regulated, down-regulated, or not significantly (<2-fold) changed, by 10 min heat shock. Exhaustive list of relevant gene transcripts and pathways. [file 1471-2180-9-76-S2.xls]

## Sheet: Sheet1
Functional categories of S. aureus genes up-regulated, down-regulated, or not significantly (<2-fold) changed, by 10 min heat shock.
				Ratio of signal intensitya
N315 SA no.	Gene	Description	Probe Intensityc	(48°C/37°C)			(43°C/37°C)b
			(37°C)	Mean (n=3)	SEM		Mean (n=3)	SEM
Heat shock proteins, chaperones, and proteases
SA0480	ctsR	class III stress gene repressor	¨¨¨¨	4.93d	0.937112		5.41333	0.22906
SA0481	mcsA	modulator of CtsR repression	¨¨¨¨	5.71d	1.09281		4.91244	0.454229
SA0482	mcsB	modulator of CtsR repression	¨¨¨¨	7.75d	1.60963		5.74	0.04
SA0483	clpC	Clp ATPase	¨¨	11.21	0.841473		5.09	0.27
SA0835	clpB	Clp ATPase	¨¨¨¨	6.99d	1.53145		5.59503	1.10981
SA0723	clpP	ATP-dependent Clp protease	¨¨¨	3.17	0.16663		2.99149	0.45
SA1411	hrcA	heat-inducible transcriptional repressor	¨¨¨¨	4.31d	0.175936		4.98333	0.106846
SA1410	grpE	GrpE	¨¨¨¨	2.06d	0.527468		2.85206	0.178526
SA1409	dnaK	DnaK	¨¨¨¨	6.27d	1.16373		3.85461	0.0408946
SA1408	dnaJ	DnaJ	¨¨¨¨	3.33d	1.02157		4.48805	0.26
SA1407	prmA	ribosomal protein L11 methyltransferase	¨¨¨	6.26639	0.183514		2.80575	0.26
SA1836	groEL	GroEL	¨¨¨¨	6.0783	0.0592244		3.87304	0.314828
SA1837	groES	GroES	¨¨¨¨	4.87d	0.0650683		6.41517	0.410258
SA0879	htrA	serine protease HtrA-like	¨¨	0.331975	0.0128092		0.87*	0.0147372
SA2175		heat shock protein Hsp20	¨¨¨	1.60*	0.0454285
SA1499	tig	trigger factor	¨¨¨	1.10*	0.0827889
SA1096	clpQ	ATP-dependent protease HslV	¨¨¨¨	0.98*	0.068019		0.75*	0.0794951
SA1097	clpY	ATP-dependent protease HslU	¨¨¨¨	0.98*	0.0790295		0.89*	0.0551771
SA1498	clpX	Clp ATPase	¨¨	0.87*	0.0819719		0.93*	0.0734624
SA2336	clpL	Clp ATPase	¨¨¨	0.60*	0.0392651		0.5	0.04
SigmaB operon
SA1869	sigB	sigma factor B	¨¨¨¨	1.02*	0.0580275		1.50*	0.0250007
SA1870	rsbW	anti-sigmaB factor	¨¨¨¨	1.38*	0.0189875		0.99*	0.0688552
SA1871	rsbV	anti-sigmaB factor antagonist	¨¨¨¨	1.45*	0.0373513		0.93*	0.0854574
SA1872	rsbU	sigmaB regulation protein	¨¨¨¨	1.51*	0.0939306		1.13*	0.0467528
SA1984	asp23	alkaline shock protein 23	¨¨¨	0.48	0.0253113		0.64*	0.0146308
SA0772	csbD	sigmaB-controlled gene product	¨¨¨¨	0.532093	0.0375149
(p)ppGpp and inorganic polyphosphate synthesis
SA2297		GTP-pyrophosphokinase RelA/SpoT domain protein	¨¨¨	0.447295	0.0115989		0.97*	0.0434359
SA0865	ppkM	Probable inorganic polyphosphate/ATP-NAD kinase	¨¨¨¨	1.02*	0.0283258
SA2027	adk	adenylate kinase	¨¨¨¨	0.92*	0.134476
SA1735	ppaC	manganese-dependent inorganic pyrophosphatase	¨¨¨	0.90*	0.0583934
Cold shock regulon
SA2494	cspB	cold shock protein	¨¨	0.389404	0.0139439		1.37*	0.154558
SA1234	cspA	major cold shock protein CspA	¨¨	0.98*	0.100943		0.99*	0.0572409
Cell wall stress stimulon
SA1194	msrA1	peptide methionine sulfoxide reductase MsrA 1	¨¨¨¨	1.27*	0.0944601
SA1195	msrR	peptide methionine sulfoxide reductase regulator MsrR	¨¨¨¨	0.89*	0.0577318
SA1256	msrB	peptide methionine sulfoxide reductase MsrB	¨¨¨¨	1.40*	0.0907406
SA1257	msrA2	peptide methionine sulfoxide reductase MsrA 2	¨¨¨¨	1.21*	0.0697344
SA1659	prsA	foldase protein PrsA precursor	¨¨¨	1.41*	0.0486249
Osmolarity
SA1879	kdpC	probable potassium-transporting ATPase C chain	¨¨¨	0.362689	0.0395876		0.79*	0.135347
SA1880	kdpB	probable potassium-transporting ATPase B chain	¨¨¨	0.394948	0.0211682		0.67*	0.123223
SA1881	kdpA	probable potassium-transporting ATPase A chain	¨¨¨	0.197657	0.0445697		0.62*	0.0873624
SA1882	kdpD	sensor protein KdpD	¨¨¨¨	0.333184	0.01		0.98*	0.0919188
SA1883	kdpE	KDP operon transcriptional regulatory protein KdpE	¨¨¨¨	0.280578	0.016783		0.86*	0.0444981
SA2237	opuCA	glycine betaine/carnitine/choline ABC transporter OpuCA	¨¨¨	0.59*	0.0163344		0.399003	0.0792395
SA2236	opuCB	amino acid permease	¨¨	0.487984	0.013495		0.525376	0.0527775
SA2235	opuCC	glycine betaine/carnitine/choline ABC transporter OpuCC	¨¨	0.62*	0.0453823
SA2234	opuCD	glycine betaine/carnitine/choline ABC transporter OpuCD	¨¨	0.61*	0.0438947
SA0678	opuBB	glycine betaine/carnitine/choline ATP-binding ABC transport protein	¨¨	1.16*	0.105206
SA0531	proP	Proline betaine transporter	¨	0.86*	0.113886
SA1718	putP	high affinity proline permease	¨¨	1.24*	0.0503309
SA2408	cudT	choline transporter	¨¨	1.00*	0.108232
SA1183	opuD	glycine betaine transporter	¨	2.52	0.431285		0.94*	0.0137254
SA2405	betA	choline dehydrogenase	¨¨	2.45363	0.257133		0.87*	0.0514718
SA2406	gbsA	glycine betaine aldehyde dehydrogenase GbsA	¨¨	4.03451	0.5721		1.00*	0.0440076
Oxidative response
SA1382	sodA	superoxide dismutase SodA	¨¨¨	2.23662	0.0241925		1.55*	0.17
SA0128	sodM	superoxide dismutase	¨¨¨	1.47*	0.341961
SA1170	katA	Catalase	¨¨¨¨	1.46*	0.0196612
SA0719	trxB	thioredoxine reductase	¨¨¨¨	0.90*	0.0774406
SA1146	bsaA	glutathione peroxidase	¨¨¨¨	0.68*	0.0459948
SA1535	tpx	Probable thiol peroxidase	¨¨¨¨	1.55*	0.140435
SA0365	ahpF	alkyl hydroperoxide reductase subunit F	¨¨¨¨	1.13*	0.115877
SA0366	ahpC	alkyl hydroperoxide reductase subunit C	¨¨¨¨	1.31*	0.126899
SA0992	trxA	thioredoxin	¨¨¨	1.84*	0.248215		1.60*	0.165533
Inorganic ion transport and metabolism
Iron
SA0977	isdA	Iron-regulated surface determinant protein A precursor	¨¨¨¨	0.345812	0.0252254		0.90*	0.075407
SA0976	isdB	Iron-regulated surface determinant protein B precursor	¨	0.429434	0.0299154		0.91*	0.0765266
SA0981	isdF	Iron transport permease protein	¨¨	0.560283	0.0453742
SA2079	fhuD2	hydroxamate siderophore-binding lipoprotein	¨¨	0.405	0.0150448		1.24*	0.129304
SA0231	hmp	flavohemoprotein	¨¨¨	0.456709	0.0842099		0.79*	0.0922285
SA1329	fur	ferric uptake regulation protein	¨¨¨	0.83*	0.018286
SA1315	fer	ferredoxin	¨¨¨¨	1.00*	0.0591424
SA1678	perR	peroxide operon regulator	¨¨¨	2.59083	0.0671887		2.0262	0.23
SA0688		ferrichrome ABC transporter permease	¨	3.07922	0.108738		0.98*	0.0737077
SA0691		Ferrichrome ABC transporter	¨	2.13625	0.0976179		1.15*	0.141899
Zinc
SA1383	zur	Zinc-specific metalloregulator	¨	0.68*	0.0809783
SA1384	mreB	ABC transporter permease protein	¨¨	0.71*	0.0637693
SA1385	mreA	ABC transporter ATP-binding protein	¨¨	0.80*	0.0354553
SA1947	czrA	transcriptional regulator	¨¨¨	4.25773	0.420751		3.01548	0.58
SA1948	czrB	cation (Zn) efflux family protein	¨¨¨	3.95164	0.425087		3.14548	0.36
Manganese
SA0590	mntR	Manganese-dependent transcriptional repressor	¨¨¨	0.95*	0.0840121		1.12*	0.109388
SA0589	mntA	ABC-type transporter	¨¨¨¨	0.315147	0.0268388		0.46	0.2
SA0588	mntB	ion (chelated) ABC-transporter, permease protein	¨¨¨¨	0.322334	0.0237287		0.77*	0.193473
SA0587	mntC	metal binding protein	¨¨¨¨	0.328932	0.00898237		0.86*	0.219821
SA0956	mntH	probable manganese transport protein MntH	¨	2.89983	0.33389		1.54*	0.205025
Cobalt
SA1745		ABC transporter involved in cobalt transport	¨¨¨¨	0.346176	0.00745039		0.70*	0.170737
SA1747		ABC transporter involved in cobalt transport	¨¨¨¨	0.301619	0.0173844		0.61*	0.065264
SA2475		Cobalt transport protein	¨	3.08762	0.171577		1.77*	0.226777
Nickel
SA2489	nixA	High-affinity nickel-transporter	¨	3.3052	0.591492		2.52998	0.15
Copper
SA2344	copA	copper-transporting ATPase (efflux)	¨¨¨	2.22362	0.0651677		1.33*	0.0689684
Phosphate, phosphonate
SA0100		Na/Pi-cotransporter II-related protein	¨¨	0.400363	0.0151832		0.71*	0.0471647
SA0135		Phosphonate ABC transport permease	¨	4.07518	0.0409631		0.79*	0.0434094
SA0137	phnC	Phosphonates import ATP-binding protein PhnC	¨	3.47214	0.763626		0.93*	0.233428
SA1217		phosphate uptake regulator, PhoU	¨	2.71936	0.183957		1.15*	0.245685
Energy metabolism
Glycolysis/gluconeogenesis
SA0726	gapR	glycolytic operon regulator	¨¨¨	1.53*	0.06613
SA2204	gpmA	BPG-dependent phosphoglyceromutase	¨¨¨	0.417875	0.0387301		0.73*	0.0977692
SA0963	pycA	pyruvate carboxylase	¨¨¨	1.99742	0.0815421
SA1377	glcK	glucokinase	¨¨¨¨	1.73*	0.475427
SA0823	pgi	glucose-6-phosphate isomerase A	¨¨¨	0.91*	0.0256379
SA1521	pfkA	6-phosphofructokinase	¨¨¨¨	0.90*	0.13536
SA2399	fda	aldolase	¨¨¨¨	0.95*	0.173789
SA1927	fbaA	fructose-bisphosphate aldolase	¨¨¨¨	1.08*	0.0931181
SA0727	gap	glyceraldehyde-3-phosphate dehydrogenase	¨¨¨¨	0.98*	0.0327686
SA0728	pgk	phosphoglycerate kinase	¨¨¨	1.24*	0.15
SA0729	tpiA	triosephosphate isomerase	¨¨¨	1.23*	0.054458
SA0730	gpml	BPG-independent phosphoglyceromutase	¨¨¨	1.32*	0.0975516
SA0731	eno	enolase	¨¨¨¨	0.58*	0.0253535
SA1520	pykA	pyruvate kinase	¨¨¨	0.76*	0.0358688		1.24*	0.118864
SA2304	fbp	fructose-bisphosphatase	¨¨¨¨	1.00*	0.0707292
SA1609	pckA	phosphoenolpyruvate carboxykinase	¨¨¨¨	1.31*	0.124954
Pentose phosphate cycle
SA0510	araB	D ribulokinase	¨¨¨¨	0.411409	0.032202
SA1336	zwf	glucose-6-phosphate 1-dehydrogenase	¨¨¨¨	2.005	0.0351046		1.22*	0.0977867
SA1342	gnd	phosphogluconate dehydrogenase (decarboxylating)	¨¨¨¨	1.06*	0.024955
SA1177	tkt	transketolase	¨¨¨¨	0.85*	0.03
Pyruvate
SA0943-1	pdhA	pyruvate dehydrogenase E1 component alpha subunit	¨¨¨¨	1.09*	0.124706
SA0944	pdhB	pyruvate dehydrogenase E1 component beta subunit	¨¨¨¨	0.64*	0.179573
SA0945	pdhC	dihydrolipoyl acetyltransferase (pyruvate dehydrogenase)	¨¨¨¨	1.07*	0.0357888
SA0946	pdhD	dihydrolipoyl dehydrogenase (pyruvate dehydrogenase)	¨¨¨¨	0.96*	0.0179541
TCA cycle
SA0937	cydA	Cytochrome D ubiquinol oxidase, subunit I	¨¨¨¨	0.498182	0.0444453
SA1184	citB	aconitate hydratase	¨¨¨¨	0.484041	0.0111456		0.73*	0.0731169
SA1245	odhA	2-oxoglutarate dehydrogenase E1	¨¨¨¨	1.06*	0.235065
SA1088	sucC	succinyl-CoA synthetase, beta subunit	¨¨¨¨	1.20*	0.118209
SA1089	sucD	succinyl-CoA synthetase, alpha subunit	¨¨¨¨	1.28*	0.0696814
SA0994	sdhC	succinate dehydrogenase cytochrome b-558	¨¨¨¨	1.40*d	0.19422
SA0995	sdhA	succinate dehydrogenase flavoprotein subunit	¨¨¨¨	1.37*	0.145245
SA0996	sdhB	succinate dehydrogenase iron-sulfur protein subunit	¨¨¨	1.71*	0.0793432
SA1669	citG	fumarate hydratase, class-II	¨¨¨	0.73*	0.0311092
SA1524		malate dehydrogenase	¨¨¨¨	0.60*	0.0154423
SA2155	mqo1	probable malate:quinone-oxidoreductase	¨¨¨¨	0.90*	0.030904
SA2400	mqo2	malate:quinone oxidoreductase	¨¨¨¨	0.80*	0.0174346
SA0938	cydB	Cytochrome D ubiquinol oxidase, subunit II	¨¨¨	0.81*	0.0704422
SA1518	citZ	citrate synthase II	¨¨¨¨	3.13832	0.272265		0.92*	0.0553082
SA1517	citC	isocitrate dehyrogenase	¨¨¨¨	2.2066	0.105458		1.15*	0.095693
SA1244	odhB	dihydrolipoamide succinyltransferase	¨¨¨	2.17436	0.0419893		1.37*	0.100688
ATP-proton motive force interconversion
SA1904	atpC	FoF1-ATP synthase epsilon subunit	¨¨¨¨	0.63*	0.0351055
SA1905	atpD	ATP synthase beta chain	¨¨¨¨	0.80*	0.0435838
SA1906	atpG	ATP synthase gamma chain	¨¨¨¨	0.88*	0.0740362
SA1907	atpA	ATP synthase alpha chain	¨¨¨¨	0.72*	0.0596024
SA1908	atpH	ATP synthase delta chain	¨¨¨¨	0.85*	0.0354015
SA1909	atpF	ATP synthase B chain	¨¨¨¨	0.81*	0.0463372
SA1910	atpE	ATP synthase C chain	¨¨¨¨	1.01*	0.143306
SA1911	atpB	ATP synthase A chain	¨¨¨¨	1.15*	0.164369
Fermentation
SA0232	ldhA	L-lactate dehydrogenase 1	¨¨¨¨	0.326185	0.0179006		0.436148	0.0491988
SA2395	ldhB	L-lactate dehydrogenase 2	¨¨¨¨	0.112647	0.0188539		0.442709	0.00609018
SA0143	adhE	alcohol-acetaldehyde dehydrogenase	¨¨¨¨	0.220188	0.0310457		0.393548	0.0390518
SA0562	adh1	alcohol dehydrogenase I	¨¨¨¨	0.307116	0.0558957		0.431418	0.0575299
SA2312	ddh	D-lactate dehydrogenase	¨¨	1.06*	0.0246577
SA0218	pflB	formate acetyltransferase	¨¨¨¨	0.67*	0.09
SA0219	pflA	formate acetyltransferase activating enzyme	¨¨¨¨	0.62*	0.104127
SA1736	aldH	aldehyde dehydrogenase	¨¨	0.99*	0.0630364
SA0122	butA	acetoin (diacetyl) reductase	¨¨¨¨	1.03*	0.0559429
SA1988		zinc-type alcohol dehydrogenase-like protein	¨¨¨	2.61415	0.104413		1.75*	0.123833
Nitrate/nitrite reduction
SA2176	narK	nitrite extrusion protein	¨¨	0.447984	0.0567333		0.54*	0.0344816
SA2182	narI	nitrate reductase gamma chain	¨¨¨	0.445153	0.0241875		0.52*	0.05439
SA2183	narJ	nitrate reductase complex	¨¨¨	0.419966	0.01		0.305551	0.1
SA2184	narH	nitrate reductase beta chain NarH	¨¨¨	0.366907	0.0520277		0.374627	0.0803504
SA2185	narG	respiratory nitrate reductase alpha chain	¨¨¨	0.356035	0.0534821		0.345602	0.0585264
SA0171	fdh	NAD-dependent formate dehydrogenase	¨¨	0.064354	0.0371988		0.94*	0.150134
SA2191	nirC	formate/nitrite transporter	¨¨¨¨	0.23931	0.0180729		0.54*	0.0477542
SA0293		formate/nitrite transporter	¨	0.351809	0.047163		0.45	0.05
SA1730	nos	nitric oxide synthase oxygenase	¨¨¨¨	0.212658	0.0502483
Nucleotide transport and metabolism
SA0454	purR	Pur operon repressor	¨¨¨¨	1.20*	0.150611		0.87*	0.0316873
SA0922	purF	phosphoribosylpyrophosphate amidotransferase PurF	¨¨¨	0.51*	0.0447735		0.60*	0.0896345
SA0926	purD	phosphoribosylamine--glycine ligase PurD	¨¨¨	0.52*	0.0644312		0.75*	0.149523
SA0919	purS	phosphoribosylformylglycinamidine synthetase PurS	¨¨¨¨	0.350568	0.0144358		0.64*	0.0865569
SA0920	purQ	phosphoribosylformylglycinamidine synthase I PurQ	¨¨¨¨	0.353548	0.0139865		0.60*	0.102415
SA0921	purL	phosphoribosylformylglycinamidine synthetase PurL	¨¨¨¨	0.354969	0.0151773		0.55*	0.0871238
SA0923	purM	phosphoribosylformylglycinamidine cyclo-ligase PurM	¨¨¨¨	0.492735	0.0445618		0.58*	0.108015
SA0916		phosphoribosylaminoimidazole carboxylase, catalytic subunit	¨¨¨¨	0.303017	0.01		0.77*	0.0797055
SA0917	purK	phosphoribosylaminoimidazole carboxylase ATPase subunit	¨¨¨¨	0.337017	0.0295129		0.90*	0.0904299
SA0918	purC	phosphoribosylaminoimidazole-succinocarboxamide synthase	¨¨¨	0.383165	0.0247971		0.75*	0.0659506
SA1724	purB	adenylosuccinate lyase	¨¨¨¨	0.494466	0.0165699		0.92*	0.0966136
SA0925	purH	bifunctional purine biosynthesis protein PurH	¨¨¨¨	0.64*	0.0656245		0.79*	0.135796
SA0016	purA	adenylosuccinate synthase	¨¨¨¨	0.56*	0.0207126		1.23*	0.11975
SA0924	purN	phosphoribosylglycinamide formyltransferase	¨¨¨¨	0.61*	0.0634349		0.77*	0.166226
SA1041	pyrR	pyrimidine operon repressor chainA	¨¨	0.417935	0.0667998		1.03*	0.215031
SA1043	pyrB	aspartate transcarbamoylase chain A	¨¨¨¨	0.39195	0.0741015		1.07*	0.213248
SA1044	pyrC	dihydroorotase	¨¨¨¨	0.334496	0		1.42*	0.315979
SA2375	pyrD	dihydroorotate dehydrogenase 2	¨¨¨¨	0.393519	0.0411569		0.73*	0.101942
SA1045	pyrAA	carbamoyl-phosphate synthase small chain	¨¨¨	0.488427	0.0747416		1.07*	0.22351
SA1046	pyrAB	carbamoyl-phosphate synthase large chain	¨¨¨¨	0.63*	0.0831062		1.17*	0.221059
SA1047	pyrF	orotidine-5-phosphate decarboxylase	¨¨¨	0.83*	0.171602		1.27*	0.276184
SA1048	pyrE	orotate phosphoribosyltransferase	¨¨¨	0.79*	0.15449		1.53*	0.385212
SA1301	ndk	nucleoside diphosphate kinase	¨¨¨	0.445053	0.0229964		1.18*	0.0619412
SA1172	guaC	GMP reductase, GMP to IMP	¨¨¨	0.450925	0.0159387		0.93*	0.10466
SA1940	deoD	purine nucleoside phosphorylase	¨¨¨	0.500611	0.0485171		0.78*	0.0349964
SA0514		deoxynucleoside kinase	¨¨	0.428264	0.0119777		0.90*	0.0688045
SA0515		deoxynucleoside kinase	¨¨	0.430912	0.0359061		0.91*	0.0841124
SA2409	nrdG	Anaerobic ribonucleotide reductase	¨	0.489001	0.0947588		0.66*	0.0650475
SA2410	nrdD	Anaerobic ribonucleotide reductase	¨¨¨	0.407542	0.0235097		0.399707	0.0804921
SA1042	pyrP	uracil permease	¨¨¨	0.364711	0.0306014		0.66*	0.0276116
SA1929	ctrA	CTP synthase	¨¨¨¨	0.444191	0.0188322		0.69*	0.0457087
SA1938	pdp	pyrimidine nucleoside phosphorylase	¨¨¨¨	0.410602	0.00905267		0.60*	0.0523592
SA0685	nrdI	ribonucleotide reductase function	¨¨¨¨	0.86*	0.102143
SA0686	nrdE	ribonucleoside diphosphate reductase major subunit	¨¨¨	0.85*	0.0137176
SA0687	nrdF	ribonucleoside-diphosphate reductase minor subunit	¨¨	0.78*	0.0232365
SA0375	guaB	inositol-monophosphate dehydrogenase	¨¨¨¨	0.72*	0.0802354		0.67*	0.012075
SA0376	guaA	GMP synthase	¨¨¨	0.82*	0.0533276		0.85*	0.0585884
SA0131	pnp	purine nucleoside phosphorylase	¨¨¨	8.54294	0.196747		1.63*	0.108087
SA0134	drm/deoB	phosphopentomutase	¨¨¨¨	2.47332	0.160057		1.09*	0.0503469
SA0479	nupC	pyrimidine nucleoside transport protein	¨¨¨¨	0.420096	0.0149641		0.84*	0.00599765
SA0600		Pyrimidine nucleoside transporter	¨¨	0.459138	0.0508245		0.68*	0.0365658
Protein synthesis
tRNA aminoacylation
SA1446	alaS	alanyl-tRNA synthetase	¨¨¨	0.217964	0.0169893		0.62*	0.0313592
SA1456	aspS	aspartyl-tRNA synthetase	¨¨	0.195	0.0286113		0.393333	0.00667457
SA1394	glyS	glycyl-tRNA synthetase	¨¨¨	0.232091	0.0405401		0.64*	0.0368772
SA1457	hisS	histidyl-tRNA synthetase	¨¨¨	0.184804	0.00505418		0.43	0.03
SA1036	ileS	Ile-tRNA synthetase	¨¨	0.352996	0.0279395		0.82*	0.0403487
SA1579	leuS	leucyl-tRNA synthetase	¨¨¨	0.464819	0.0186151		0.5	0.04
SA0985	pheS	Phe-tRNA synthetase alpha chain	¨¨¨	0.178665	0.0261767		0.488926	0.0454677
SA0986	pheT	Phe-tRNA synthetase beta chain	¨¨¨	0.296233	0.0123195		0.51*	0.0303159
SA0009	serS	seryl-tRNA synthetase	¨¨	0.0354532	0.00598358		0.375	0.0752241
SA1506	thrS	threonyl-tRNA synthetase 1	¨¨¨¨	0.23	0.160478		0.242754	0.0131525
SA0855	trpS	tryptophanyl-tRNA synthetase	¨¨¨¨	0.44	0.0802391		0.91*	0.086866
SA1550	tyrS	tyrosyl-tRNA synthetase	¨¨	0.176667	0.0145469		0.63*	0.0307891
SA1488	valS	valine-tRNA ligase	¨¨¨	0.239476	0.0216544		0.52*	0.0429143
SA0564	argS	arginyl-tRNA synthetase	¨¨¨	0.69*	0.0802391		0.92*	0.0419614
SA1287	asnS	asparaginyl-tRNA synthetase	¨¨¨¨	0.71*	0.0176593		1.11*	0.0787894
SA0475	lysS	lysyl-tRNA synthetase	¨¨¨¨	0.81*	0.0838934		0.79*	0.0646511
SA0448	metS	methionyl-tRNA synthetase	¨¨¨¨	0.99*	0.0200598		1.20*	0.0323113
SA1106	proS	proline-tRNA ligase	¨¨¨	0.90*	0.01		0.86*	0.0846808
SA0486	gltX	glutamyl-tRNA synthetase	¨¨¨¨	1.85*	0.131092		0.99*	0.0680208
SA1059	fmt	methionyl-tRNA formyltransferase	¨¨¨¨	0.95*	0.062524		0.77*	0.0392867
SA0488	cysS	cysteinyl-tRNA synthetase	¨¨¨¨	2.48	0.371106		0.81*	0.05
Ribosomal units
SA1404	rpsU	30 ribosomal protein S21	¨¨	0.61*	0.0518291
SA0503	rpsL	30S ribosomal protein S12	¨¨¨¨	0.82*	0.0206329
SA1081	rpsP	30S ribosomal protein S16	¨¨	0.72*	0.114088
SA0354	rpsR	30S ribosomal protein S18	¨¨	0.89*	0.0566446
SA2043	rpsS	30S ribosomal protein S19	¨¨¨¨	0.87*	0.13588
SA0352	rpsF	30S ribosomal protein S6	¨¨¨¨	0.66*	0.0271848
SA0504	rpsG	30S ribosomal protein S7	¨¨¨¨	0.80*	0.0254884
SA1116	rpsO	30Sribosomal protein S15	¨¨	0.61*	0.0641056
SA0498	rplL	50 ribosomal protein L7/L12	¨¨¨	0.67*	0.0504349
SA0496	rplA	50S ribosomal protein L1	¨¨¨	1.10*	0.101471
SA0497	rplJ	50S ribosomal protein L10	¨¨¨¨	0.71*	0.0366055
SA0495	rplK	50S ribosomal protein L11	¨¨¨¨	1.09*	0.116096
SA1084	rplS	50S ribosomal protein L19	¨¨	0.55*	0.0503919
SA0459	rplY	50S ribosomal protein L25	¨¨¨¨	1.19*	0.0828749
SA1067	rpmB	50S ribosomal protein L28	¨¨	0.61*	0.151556
SA0492.1	rpmG3	50S ribosomal protein L33 3	¨¨¨	2.29795	0.200353
Translation factors
SA0959		GTP-binding elongation factor homologue	¨¨	0.43348	0.0929866
SA0877	prfC	peptide chain release factor 3	¨¨	0.48015	0.0582456
SA2026	infA	translation initiation factor IF-1	¨¨¨¨	0.83*	0.150779
SA1112	infB	translation initiation factor IF-2	¨¨¨¨	1.26*	0.0493767
SA1504	infC	translation initiation factor IF-3 infC	¨¨¨¨	0.82*	0.0754845
SA0506	tuf	translational elongation factor Tu	¨¨¨¨	0.68*	0.0737807
SA1100	tsf	elongation factor Ts	¨¨¨¨	0.83*	0.0790673
SA0505	fus	translational elongation factor G	¨¨¨¨	0.93*	0.133959
SA1359	efp	translation elongation factor EF-P	¨¨¨	0.71*	0.0699986
SA1920	prfA	peptide chain release factor 1	¨¨¨¨	0.62*	0.071472
SA0709	prfB	peptide chain release factor 2	¨¨¨	0.70*	0.0526147
SA1102	frr	ribosome recycling factor	¨¨¨¨	0.93*	0.0461812
Transporters and efflux pumps
ATP-binding cassette super family
SA0541		amino acid permease	¨¨¨	0.358751	0.0172289		0.61*	0.0456245
SA1270		Amino acid permease	¨¨¨¨	0.142722	0.032346		0.27	0.0200598
SA1519	aapA	D-serine/D-alanine/glycine transporter	¨¨¨	0.385267	0.00981947		0.71*	0.0372958
SA2172	gltT	proton/sodium-glutamate symport protein	¨¨¨	0.477333	0.0118236		0.90*	0.14431
SA0420	metN1	methionine import ATP-binding protein MetN1	¨	0.452217	0.0298905		0.96*	0.0557299
SA0769	metN2	methionine import ATP-binding protein MetN2	¨	10.7545	0.821305		1.55*	0.321456
SA2251	opp-1F	oligopeptide transporter putative ATPase domain	¨¨	0.231717	0.0528283		0.66*	0.15807
SA2252	opp-1D	oligopeptide transporter putative ATPase domain	¨¨	0.244623	0.0154658		0.458552	0.0871829
SA2253	opp-1C	oligopeptide transporter putative membrane permease domain	¨¨	0.157723	0.0356321		0.462722	0.01
SA2254	opp-1B	oligopeptide transporter putative membrane permease domain	¨	0.235739	0.0133532		0.64*	0.0228437
SA2255	opp-1A	oligopeptide transporter putative substrate binding domain	¨¨	0.351775	0.0190053		0.62*	0.0527149
SA0845	oppB	oligopeptide transport system permease protein	¨¨¨¨	0.40746	0.0249572		0.75*	0.188772
SA0846		oligopeptide ABC transporter permease protein	¨¨¨¨	0.441898	0.0278111		0.64*	0.0885392
SA0851		Oligopeptide/dipeptide ABC transporter, ATPase subunit	¨	0.39426	0.064955		1.03*	0.0541897
SA0852	appF	Oligopeptide transporter, ATP-binding protein	¨	9.8029	3.3643		1.03*	0.137651
Secondary transporter
SA1269	norB	efflux pump NorB	¨¨¨	0.300997	0.121458		0.368421	0.0285466
SA0650	norA	quinolone resistance protein NorA	¨¨	3.33715	0.42021
SA0323	mepA	Multidrug export protein MepA	¨	3.58785	0.366044
SA0132	tet38	efflux pump Tet38	¨¨¨	10.3914	1.19498
Amino acid metabolism
Urea and arginine metabolism
SA1351	ahrC	arginine repressor	¨¨¨¨	0.70*	0.0650411
SA2425	arcC	carbamate kinase	¨¨	0.237567	0.03		0.70*	0.158078
SA2426	arcD	arginine/ornithine antiporter	¨¨¨¨	0.328541	0.0795092		0.66*	0.216355
SA2427	arcB	ornithine transcarbamoylase	¨¨¨¨	0.0982906	0.01		0.58*	0.158785
SA2428	arcA	arginine deiminase	¨¨¨¨	0.0792257	0.01		0.484234	0.0769317
SA1013	arcC1	carbamate kinase (L-Arg degradation)	¨¨¨¨	0.322725	0.0180867		0.55*	0.0288323
SA2082	ureA	urease gamma subunit	¨	4.09333	0.304352		2.57923	0.181522
SA2083	ureB	urease beta subunit	¨	4.68274	0.298152		1.58*	0.144452
SA2084	ureC	urease alpha subunit	¨	2.84165	0.16		0.76*	0.044439
SA2085	ureE	urease accessory protein UreE	¨	2.345	0.0651942		1.05*	0.0493793
SA2086	ureF	urease accessory protein UreF	¨	2.04	0.06		1.14*	0.0665397
SA2088	ureD	urease accessory protein UreD	¨	2.11557	0.0757992		1.26*	0.165517
SA0822	argG	argininosuccinate synthase	¨	3.29	0.605438		1.16*	0.3
SA0821	argH	argininosuccinate lyase	¨	4.4531	0.131415		1.37*	0.113345
Aromatic family
SA1368	aroK	shikimate kinase	¨¨¨	0.382183	0.0418687		1.10*	0.073959
SA1731		prephenate dehydratase	¨¨¨¨	0.201542	0.0253591		0.348926	0.0269551
SA1200	trpG	Anthranilate synthase component II	¨	0.79*	0.127421
SA1204	trpB	tryptophan synthase beta chain	¨	2.23	0.0886523
SA1202	trpC	indole-3-glycerol phosphate synthase	¨	6.43488	1.87451
SA1201	trpD	anthranilate phosphoribosyltransferase	¨	5.52489	1.59279
SA1203	trpF	phosphoribosylanthranilate isomerase	¨	2.25139	0.181847
Aspartate family
SA2258		probable diaminopimelate epimerase-like protein	¨¨	0.498457	0.0455168
SA1271	tdcB	threonine dehydratase	¨¨¨¨	0.253427	0.0300569
SA1226	asd	aspartate semialdehyde dehydrogenase	¨	10.9734	4.00037
SA1227	dapA	dihydrodipicolinate synthase	¨	10.943	2.4128		1.75*	0.171067
SA1228	dapB	dihydrodipicolinate reductase	¨	7.40958	1.12921
SA1229	dapD	tetrahydrodipicolinate acetyltransferase	¨	8.04693	1.17793
SA1225	lysC	aspartokinase II	¨	18.3514	3.06588		2.15824	0.311006
SA1505	lysP	lysine-specific permease	¨	3.05	0.4		0.74*
SA0011		putative homoserine O-acetyltransferase	¨¨	5.9921	0.51714		2.54223	0.199238
SA1608	metK	S-adenosylmethionine synthetase	¨¨	1.69*	0.1019
Glutamate family
SA1149	glnR	glutamine synthetase repressor	¨¨¨¨	1.02*	0.0685114
SA1150	glnA	glutamine-ammonia ligase	¨¨¨¨	1.04*	0.098579
SA0429	gltC	transcription activator of glutamate synthase operon	¨	3.72966	0.383469		2.66415	0.533018
SA0430	gltB	glutamate synthase, large subunit	¨	2.55607	0.324898		1.33*	0.0596714
SA0431	gltD	NADH-glutamate synthase small subunit	¨	1.69*	0.12
Histidine
SA0679	hisC	histidinol-phosphate aminotransferase	¨	2.83841	0.622143
Branched chain amino acids family
SA1272	ald1	alanine dehydrogenase	¨¨¨¨	0.324208	0.0199417
SA1346	bmfBB	branched-chain alpha-keto acid dehydrogenase E2	¨¨¨¨	0.93*	0.0929881
SA1347	bfmBAB	branched-chain alpha-keto acid dehydrogenase E1	¨¨¨¨	0.79*	0.122238
SA1348	bfmBAA	branched-chain alpha-keto acid dehydrogenase E1	¨¨¨¨	0.77*	0.0978258
SA1864	leuC	3-isopropylmalate dehydratase large subunit	¨	2.215	0.0858338
SA1862	leuA	2-isopropylmalate synthase	¨	2.61	0.310926
SA1863	leuB	3-isopropylmalate dehydrogenase	¨	2.7	0.239503
Serine family
SA1915	glyA	serine hydroxymethyl transferase	¨¨¨¨	0.90*	0.0811728
SA0487	cysE	serine acetyl transferase putative	¨¨¨¨	2.76006	0.281091		0.76*	0.0726278
Fatty acid and phospholipid metabolism
SA0453	ispE	4-diphosphocytidyl-2-C-methyl-D-erythrol kinase	¨¨¨¨	0.459786	0.0131069		0.45	0.03
SA0842	fabH	3-oxoacyl-(acyl-carrier protein) synthase homologue	¨¨¨¨	0.336269	0.0191172		0.3866	0.0572194
SA0843	fab	3-oxoacyl-[acyl-carrier-protein] synthase	¨¨¨¨	0.456498	0.00228548
SA0820	glpQ	glycerophosphoryl diester phosphodiesterase	¨¨¨¨	0.486759	0.0094858
SA1306	gpsA	glycerol-3-phosphate dehydrogenase	¨¨¨	0.489422	0.0291166
SA2348	crtN	squalene desaturase	¨¨	0.411395	0.0465338
SA2349	crtM	squalene synthase	¨¨	0.366534	0.0204047
SA2350	crtQ	staphyloxantin from farnesyl diphosphate: step 2/5	¨¨	0.45654	0.0346985
SA2351	crtP	staphyloxantin from farnesyl diphosphate: step 3/5	¨¨	0.338509	0.0218899
SA2352	crtO	staphyloxantin from farnesyl diphosphate: step 5/5	¨¨	0.467345	0.00470257
Cell division
SA0249	scdA	cell division and morphogenesis-related protein	¨¨¨¨	0.393226	0.0360092		0.468389	0.0329139
SA0469	ftsH	ATP-dependent metalloprotease FtsH	¨¨¨¨	0.84*	0.01
SA1023	ftsL	cell division protein	¨¨¨¨	0.84*	0.0424405
SA1027	div1b	cell division FtsQ	¨¨¨¨	0.86*	0.0151172
SA1028	ftsA	cell division protein	¨¨¨¨	0.94*	0.0215945
SA1029	ftsZ	cell division protein	¨¨¨¨	0.87*	0.0913617
SA1325	scpB	Segregation and condensation protein B	¨¨¨	1.53*	0.185954
SA1326	scpA	Segregation and condensation protein A	¨¨¨¨	1.63*	0.114838
SA1119	ftsk	DNA translocase FtsK	¨¨¨¨	2.15414	0.111007
Cell wall/membrane biogenesis
SA0876	murE	UDP-N-acetylmuramoylalanyl-D-glutamate--2, 6-diaminopimelate ligase	¨¨¨	0.494609	0.0432678
SA1024	pbp1	penicillin-binding protein 1	¨¨¨¨	0.486764	0.0298571
SA1902	murA	UDP-N-acetylglucosamine 1-carboxyvinyl transferase 1	¨¨¨¨	0.81*	0.062417
SA1561	murC	UDP-N-acetylmuramate-alanine ligase	¨¨¨¨	0.79*	0.0272723
SA1026	murD	UDP-N-acetylmuramoylalanine--D-glutamate ligase	¨¨¨¨	0.63*	0.0550976
SA1886	murF	UDP-N-acetylmuramoyltripeptide--D-alanyl-D-alanine ligase	¨¨¨	0.91*	0.0112618
SA1251	murG	undecaprenyl-PP-MurNAc-pentapeptide-UDPGlcNAc GlcNAc transferase	¨¨¨¨	0.68*	0.0366484
SA0997	murI	glutamate racemase	¨¨¨	1.73*	0.221616
SA1926	murZ	UDP-N-acetylglucosamine 1-carboxylvinyl transferase 2	¨¨¨¨	1.03*	0.0347756
SA2057	femX	aminoacyl transferase FemX	¨¨¨¨	0.89*	0.0999197
SA1206	femA	aminoacyl transferase FemA	¨¨¨¨	0.84*	0.103589
SA1207	femB	aminoacyl transferase FemB	¨¨	1.37*	0.328717
SA1381	pbp3	penicillin-binding protein 3	¨¨¨¨	0.76*	0.00463654
SA0598	pbp4	penicillin binding protein 4	¨¨	0.94*	0.126817
SA0592	tagA	teichoic acid biosynthesis protein	¨¨¨	0.78*	0.106746
SA0595	tagB	teichoic acid biosynthesis protein B	¨¨¨	1.00*	0.141024
SA0597	tagD	teichoic acid biosynthesis protein D	¨¨¨	0.91*	0.120379
SA0594	tagG	teichoic acid translocation permease protein	¨¨	0.76*	0.0151388
SA0593	tagH	teichoic acid translocation ATP-binding protein	¨¨¨	1.29*	0.0617906
SA0596	tagX	teichoic acid biosynthesis protein X	¨¨¨¨	0.97*	0.146584
SA0793	dltA	D-alanine-D-alanyl carrier protein ligase	¨¨¨¨	0.80*	0.0424802
SA0794	dltB	DltB membrane protein	¨¨¨	1.03*	0.0243562
SA0795	dltC	D-alanyl carrier protein	¨¨¨¨	0.91*	0.0414374
SA0796	dltD	poly D-alanine transfer protein	¨¨¨	0.78*	0.0195244
SA0656	nagA	probable N-acetylglucosamine-6-phosphate deacetylase	¨¨¨¨	0.57*	0.00933654
SA0527	nagB	probable glucosamine-6-phosphate isomerase	¨¨¨	1.04*	0.0454489
SA1965	glmM	phosphoglucosamine-mutase	¨¨¨¨	0.85*	0.0064389
SA1959	glmS	glucosamine-fructose-6-phosphate aminotransferase	¨¨¨¨	1.46*	0.218769
SA0909	fmtA	FmtA, autolysis and methicillin resistant-related protein	¨¨¨¨	1.26*	0.119231
SA1964	fmtB	FmtB protein	¨	1.37*	0.145344
SA1193	prmF	lysylphosphatidylglycerol synthetase	¨¨¨¨	0.59	0.0287584
SA0702	llm/tagO	glycosyl transferase family 4	¨¨	0.64*	0.05
SA1283	pbp2	penicillin-binding protein 2	¨¨¨¨	1.93*	0.354182
SA0457	glmU	bifunctional protein GlmU	¨¨¨¨	2.26667	0.202422
SA1601	crcB1	protein CrcB homolog 1	¨	0.49731	0.00480447
SA0708	secA	preprotein translocase subunit	¨¨¨¨	1.29*	0.0679418
SA0493	secE	preprotein translocase subunit	¨¨¨¨	0.82*	0.056807
SA0733	secG	probable protein-export membrane protein	¨¨¨¨	1.00*	0.0187572
SA2028	secY	preprotein translocase SecY subunit	¨¨¨¨	1.11*	0.244201
Autolysis
SA0252	lrgA	holin-like protein LrgA	¨¨¨¨	0.169404	0.0195978		0.58*	0.0681736
SA0423	sle1	N-acetylmuramoyl-L-alanine amidase	¨¨¨¨	0.185442	0.0197765
SA0253	lrgB	holin-like protein LrgB	¨¨¨	0.255029	0.0371558
SA0905	atl	bifunctional autolysis precursor	¨¨¨	0.538647	0.0849861		0.492262	0.0224066
SA0265	lytM	peptidoglycan hydrolase	¨¨	1.71*	0.0641579
SA2329	cidA	holin-like protein CidA	¨	1.22*	0.0667319
SA2328	cidB	holin-like protein CidB	¨¨¨	1.11*	0.0634286
SA2327	cidC	pyruvate oxydase	¨¨¨	0.88*	0.0497026		0.60*	0.0458993
SA1090	lytN	LytN	¨	2.33162	0.215234
Cofactors
Folates and Pterines
SA1487	folC	folylpolyglutamate synthase	¨¨¨	0.27253	0.0295506		0.49	0.0892849
SA2063	moaA	molybdenum cofactor biosynthesis protein A	¨¨¨	2.11314	0.035264
SA2066	moaE	molybdopterin converting factor moa (subunit 2)	¨¨¨¨	1.92*	0.0936408
Riboflavin, FMN, and FAD
SA0518	azo1	FMN-dependent DADPH, azoreducase	¨	0.430748	0.0353043
SA1589	ribD	riboflavin specific deaminase	¨¨¨¨	2.04298	0.212431
SA1587	ribA	riboflavin biosynthesis protein	¨¨¨¨	2.88716	0.354053
SA1588	ribB	riboflavin synthase alpha chain	¨¨¨¨	2.375	0.235702
Pyridine nucleotides
SA1729		nicotinate phosphoribosyltransferase homolog	¨¨¨¨	0.51425	0.0555736
Menaquinone and ubiquinone
SA1302	gerCC	heptaprenyl diphosphate syntase component II	¨¨¨¨	0.409088	0.025081
SA1303	gerCB	menaquinone biosynthesis methyltransferase	¨¨¨¨	0.480285	0.00886633
Thiamin
SA0537		thiamin biosynthetic process	¨¨¨	0.313528	0.0313637
SA1894	thiE	Chain B, thiamin phosphate synthase	¨¨¨	2.32484	0.0252349
SA1895	thiM	hydroxyethyl thiazole kinase	¨¨¨	2.14001	0.0227426
SA1896	thiD	phosphomethylpyrimidine kinase	¨¨¨¨	2.21074	0.00790199
DNA metabolism
Replication, recombination, and repair
SA1055	priA	PriA, primosomal protein	¨¨¨¨	0.73*	0.0978281
SA0001	dnaA	chromosomal replication initiator protein	¨¨¨¨	1.25*	0.0819106
SA1305	hu	DNA-binding protein II	¨¨¨	0.73*	0.0830535
SA1508	dnaB	chromosome replication initiation/membrane attachment protein	¨¨¨¨	0.65*	0.0414823
SA0015	dnaC	replicative DNA helicase	¨¨¨	0.76*	0.00597386
SA1391	dnaG	DNA primase	¨¨¨¨	1.57*	0.0533544
SA0006	gyrA	DNA gyrase subunit A	¨¨¨¨	1.28*	0.153246
SA0005	gyrB	DNA gyrase subunit B	¨¨¨¨	1.53*	0.41087
SA1107	polC	DNA polymerase III, alpha chain PolC-type	¨¨	0.67*	0.0249061
SA0002	dnaN	DNA polymerase III, beta chain	¨¨¨¨	1.39*	0.0993983
SA0436	dnaX	DNA polymerase III gamma and tau subunits	¨¨¨¨	0.85*	0.140828
SA0442	holB	probable DNA polymerase III, delta prime subunit	¨¨¨¨	0.93*	0.0956191
SA1720	lig	DNA ligase	¨¨¨	1.33*	0.00668275
SA1188	parE	topoisomerase IV subunit B	¨¨¨	0.59*	0.0247849
SA1189	parC	topoisomerase IV subunit A	¨¨¨	0.88*	0.00916261
SA2051	topB	DNA topoisomerase III TopB	¨¨¨	0.60*	0.0295547
SA1721	pcrA	ATP-dependent DNA helicase	¨¨¨	1.13*	0.103369
SA1467	ruvB	holliday junction DNA helicase	¨¨¨¨	1.40*	0.0991265
SA1468	ruvA	holliday junction DNA helicase	¨¨¨¨	1.67*	0.0788984
SA1128	recA	RecA protein	¨¨¨¨	0.75*	0.0368759
SA1174	lexA	SOS regulatory LexA protein	¨¨¨¨	0.62*	0.0802181
SA0714	uvrA	excinuclease ABC subunit A	¨¨¨¨	1.31*	0.088057
SA0713	uvrB	excinuclease ABC subunit B	¨¨¨¨	1.23*	0.014501
SA1070	recG	ATP-dependent DNA helicase	¨¨	1.42*	0.0349207
SA0004	recF	DNA repair and genetic recombination protein	¨¨¨¨	1.59*	0.198271
SA1350	recN	DNA repair protein	¨¨¨¨	0.73*	0.0211131
SA0438	recR	recombination protein	¨¨¨	0.92*	0.028404
SA1137	mutS	DNA mismatch repair protein	¨¨¨	0.64*	0.0194981
SA1138	mutL	DNA mismatch repair protein	¨¨¨	0.72*	0.0236173
SA1513	polA	DNA polymerase I	¨¨¨	1.81*	0.209148
SA1711	dinB	DNA polymerase IV	¨¨¨	2.6734	0.0761541
SA0993	uvrC	excinuclease ABC subunit C	¨¨¨	2.55651	0.195341
SA0828	addA	UvrD helicase	¨¨¨	2.08636	0.0439466
SA1282	recU	recombination protein U precursor	¨¨¨¨	2.53905	0.241764
SA0991	mutS2	MutS-like protein	¨¨	1.97*	0.0965578
SA0990		DNA-dependent DNA polymerase family X	¨¨¨	2.11908	0.155476		1.26*	0.0762318
SA0461	mfd	transcription-repair coupling factor	¨¨	1.98*	0.0317433		1.09*	0.0630401
SA1181	sbcC	putative exonuclease SbcC	¨¨	3.07002	0.1853		1.64*	0.0919501
SA1512		DNA glycosylase; base excision repair	¨¨¨	2.1373	0.107732		1.04*	0.171277
Transcription
SA1117	pnpA	polyribonucleotide nucleotidyltransferase	¨¨¨	0.39	0.0256511		0.57*	0.0338254
SA1335	rnz	ribonuclease Z	¨¨¨	0.47	0.0253223		0.92*	0.0554286
SA0984		tRNA/rRNA methyltransferase	¨¨	0.373722	0.0553052		0.75*	0.0134302
SA0500	rpoB	RNA polymerase beta chain	¨¨¨¨	1.17*	0.0922709
SA0501	rpoC	RNA polymerase beta-prime chain	¨¨¨¨	1.34*	0.0611567
SA2023	rpoA	DNA-directed RNA polymerase alpha chain	¨¨¨¨	1.29*	0.12252
SA1930	rpoE	probable DNA-directed RNA polymerase delta subunit	¨¨¨¨	1.01*	0.0955852
SA0494	nusG	transcription antitermination protein	¨¨¨¨	0.77*	0.0297411
SA1109	nusA	transcription termination-antitermination factor	¨¨¨¨	1.10*	0.142754
SA1438	greA	transcription elongation factor	¨	0.99*	0.0592777
SA1390	sigA	RNA polymerase sigma factor	¨¨¨	0.99*	0.102475
SA1113	rbfA	ribosome-binding factor A	¨¨	1.61*	0.167251
SA2502	rnpA	ribonuclease P protein component	¨¨¨	1.06*	0.0498952
SA1923	rho	transcription termination factor Rho	¨¨¨¨	2.05284	0.307088		0.94*	0.0733285
SA1076	rnc	RNase III	¨¨¨¨	2.39323	0.166976		2.38406	0.11
SA1569	trmB	tRNA (m7G46)- methyltransferase	¨¨¨¨	3.6999	0.210335		1.44*	0.177523
Sugar metabolism and transport
SA0206	msmX	multiple sugar-binding transport ATP-binding protein	¨¨¨	0.299529	0.0513353		0.60*	0.0707786
SA0214	uhpT	hexose phosphate transport protein	¨¨¨	0.306283	0.0320007		0.66*	0.139786
SA0325	glpT	glycerol-3-phosphate transporter	¨¨	0.352128	0.0152543
SA0511		uncharacterized epimerase/dehydratase	¨¨¨¨	2.26433	0.0450802		1.23*	0.085837
SA2473		Polysaccharide deacetylase precursor, UF	¨	2.45042	0.119926		2.25036	0.104949
Operon lactose
SA1998	lacR	lactose phosphotransferase system repressor	¨¨¨	0.75*	0.0266422		1.69*	0.0584182
SA1997	lacA	galactose-6-phosphate isomerase LacA subunit	¨	9.87442	1.96986		1.01*	0.153557
SA1996	lacB	galactose-6-phosphate isomerase LacB subunit	¨	9.00619	1.01794		0.83*	0.0978481
SA1995	lacC	tagatose-6-phosphate kinase	¨	7.17513	1.47887		0.78*	0.0313538
SA1994	lacD	tagatose 1,6-diphosphate aldolase	¨	8.21531	0.746763		0.83*	0.0760139
SA1992	lacE	PTS system, lactose-specific IIBC component	¨	5.17919	0.402023		0.85*	0.0596823
SA1993	lacF	PTS system, lactose-specific IIA component	¨	8.23	0.01		0.80*	0.0983833
SA1991	lacG	6-phospho-beta-galactosidase	¨	2.80684	0.178236		0.98*	0.0226865
Operon maltose
SA1339	malR	maltose operon transcriptional repressor	¨¨¨	1.59*	0.223537
SA0433		alpha, alpha-phosphotrehalase	¨¨	2.44404	0.0840839		0.73*	0.0290605
SA0256	bglA	6-phospho-beta-glucosidase	¨¨¨	3.75168	0.225992		1.43*	0.190651
Sugar specific PTS
SA1960	mtlF	PTS system mannitol specific IIBC component	¨¨	0.454457	0.00946936
SA1962	mtlA	PTS system, mannitol specific IIA component	¨¨	0.68*	0.114107
SA2434		fructose-specific PTS system	¨¨	0.254126	0.0182659
SA0183	glcA	Glucose-specific PTS transporter protein, IIABC component	¨	2.78966	0.361304
SA0255		PTS family glucose/glucoside (Glc) porter component IIABC	¨¨¨	5.35846	0.407554		2.00894	0.04
SA0237		PTS, lactose/cellobiose-specific IIB subunit	¨	2.93479	0.429102
SA0655	fruA	fructose specific permease	¨¨	1.86*	0.159331
SA0238	gatC	probable PTS galactitol-specific enzyme IIC component	¨	2.405	0.0752241
SA2167	scrA	PTS system, sucrose-specific IIBC component	¨	6.56332	0.501169
SA0236		Putative PTS transport system, IIA component	¨	4.87012	0.838891
SA0432	treP	PTS enzyme II, phosphoenolpyruvate-dependent, trehalose-specific	¨¨	7.80427	0.680476
Two component Systems
SA1323	srrA	staphylococcal respiratory response protein SrrA	¨¨¨¨	0.51*	0.0212656
SA1322	srrB	staphylococcal respiratory response protein SrrB	¨¨¨¨	0.73*	0.0291424
SA0017	yycF/walR	response regulator	¨¨¨¨	0.97*	0.0478326
SA0018	yycG/walK	two-component sensor histidine kinase	¨¨¨¨	0.99*	0.00562405
SA0250	lytS	two-component sensor histidine kinase	¨¨¨¨	0.72*	0.0451957
SA0251	lytR	two-component response regulator	¨¨	0.63*	0.0422335
SA0660	saeS	signal transduction histidine protein kinase	¨¨¨¨	1.67*d	0.190762
SA0661	saeR	response regulator	¨¨¨¨	1.53*	0.149624
SA1246	arlS	histidine-protein kinase ArlS	¨¨¨¨	1.26*	0.0960155
SA1248	arlR	response regulator ArlR	¨¨¨¨	1.29*	0.136891
SA1515	phoR	alkaline phosphatase synthesis sensor protein	¨¨¨¨	1.16*	0.0434626
SA1516	phoP	alkaline phosphatase synthesis transcriptional regulator	¨¨¨¨	1.13*	0.0293103
SA1843	agrC	accessory gene regulator C	¨¨¨	1.11*	0.111948
SA1844	agrA	accessory gene regulator A	¨¨	1.07*	0.0541901
SA2179	nreC	Two component transcriptional regulator, LuxR family	¨¨¨	1.01*	0.135041
SA2180	nreB	Sensor histidine kinase (O2 sensing)	¨¨¨¨	1.09*	0.0558146
SA1666	yhcR	Two component transcriptional regulator, LuxR family	¨¨	1.18	0.0580863
SA1667	yhcS	GAF sensor signal transduction histidine kinase	¨¨	1.18*	0.133057
SA0215		Response regulator receiver protein	¨	0.64*	0.0222312
SA0216		Histidine kinase internal region	¨¨¨	0.66*	0.049957
SA0614		Two-component response regulator	¨	1.61*	0.143401
SA0615		Sensor protein	¨¨	1.66*	0.113798
SA1158		Integral membrane sensor signal transduction histidine kinase	¨¨¨	1.2	0.0159677
SA1159		Two component transcriptional regulator, LuxR family	¨	1.85*	0.475824
SA2151		Response regulator protein	¨¨	1.24*	0.19253
SA2152		Sensor protein	¨¨	1.09	0.112107
SA2417		Sensor protein	¨¨¨	0.97*	0.0952673
SA2418		Response regulator protein	¨¨¨	0.94*	0.118634
SA1700	vraR	two-component response regulator	¨¨¨	2.13	0.12
SA1701	vraS	two-component sensor histidine kinase	¨¨¨	2.15333	0.0929063
Regulators
SA0623	sarX	HTH-type transcriptional regulator SarX	¨	0.244956	0.027269
SA0641	mgrA	HTH-type transcriptional regulator MgrA	¨¨¨	0.54611	0.0433988
SAS065	hld	RNAIII	¨¨¨¨	0.89*	0.123784		1.25*	0.0732763
SA2089	sarR	HTH-type transcriptional regulator SarR	¨¨¨	1.04*	0.142139
SA2286	sarT	HTH-type transcriptional regulator SarT	¨	0.71*	0.020187
SA2287	sarU/sarH2	HTH-type transcriptional regulator SarU	¨	1.56*	0.391764
SA0108	sarS/sarH1	HTH-type transcriptional regulator SarS	¨	0.81*	0.102175
SA1557	ccpA	catabolite control protein A	¨¨¨¨	1.17*	0.126013
SA2147	tcaR	TcaR transcription regulator	¨¨	0.92*	0.0603307
SA2062	sarV	HTH-type transcriptional regulator SarV	¨¨	3.10756	0.490011		2.38538	0.15
SA2174	sarZ	HTH-type transcriptional regulator SarZ	¨¨	2.86366	0.182523		2.09923	0.2
Phage genes
SAOUHSC_01572		conserved hypothetical phage protein	¨¨	0.405119	0.0265219
SAOUHSC_01561		PVL orf50-like protein	¨	2.7718	0.061192
SAOUHSC_01565		phage-related protein	¨	2.74134	0.0395311
SAOUHSC_01573		phage-related protein	¨	6.14731	1.2602
SAOUHSC_02198		phage endonuclease	¨	6.26642	2.84893
SAOUHSC_02200		hypothetical phage protein	¨	4.55115	1.72336
SAOUHSC_02233		Phi PVL orf32-like protein	¨	4.38665	0.217301		1.06*	0.0354947
SA1760		Holin, phage phi LC3 family	¨	5.8953	1.53817
SA1820		Phage terminase family protein	¨	8.31144	0.88559		2.49052	0.401571
Virulence factor
SA0383	set7	exotoxin 7	¨	2.52561	0.146044
SA0384	set8	exotoxin 8	¨	2.61075	0.18
SA0385	set9	exotoxin 9	¨	6.895	0.125374
SA0386	set10	exotoxin 10	¨	2.235	0.0551644
SA0387	set11	exotoxin 11	¨	2.175	0.135403
SA0388	set12	exotoxin 12	¨	2.78	0.2
SA0389	set13	exotoxin 13	¨	2.86846	0.402122
SA0404	lpl8	uncharacterized lipoprotein precursor	¨	2.22989	0.126794
SA0405	lpl9	uncharacterized lipoprotein precursor	¨¨¨¨	2.21	0.01
SA1233	msa	modulator of SarA	¨	3.11293	0.0870151
SA1267	ebhA	EbhA protein	¨	3.11834	0.982452
SA1268	ebhB	Ebhb protein	¨	2.3364	0.0587547
SA1754		staphylococcal complement inhibitor	¨¨¨	0.373858	0.065187
SA2093	sgA2	staphylococcal secretory antigen SsA2 [precursor]	¨¨¨	0.348443	0.01
SA2126	lyrA	lysostaphin resistance protein A	¨¨	0.323945	0.0456822
SA2195		Addiction module toxin, Txe/YoeB family	¨	6.27472	0.427063		2.46874	0.076074
SA2196		Addiction module antitoxin, Axe family	¨¨	6.10087	0.31672		2.06009	0.0854509
SA2245		Addiction module toxin, Txe/YoeB family	¨¨	2.34298	0.174733		2.46427	0.129605
SA2246		Addiction module antitoxin, Axe family	¨¨	2.53598	0.285215		2.45434	0.113662
SA2290	fnbB	Fibronectin binding protein B	¨	3.0173	0.300733
SA2291	fnbA	Fibronectin-binding protein A	¨	4.09605	1.19759
SA2356	isaA	immunodominant antigen A precursor	¨¨¨¨	0.07297	0.0166588		0.47	0.01
SA2447	sraP	Serine-rich adhesin for platelets [precursor]	¨¨¨¨	2.63966	0.162556		2.08151	0.0980701
General function prediction only
SA0077		Ser/Thre protein kinase	¨	0.406157	0.0228945
SA0208		maltose/maltodextrin transport permease homologue	¨¨¨¨	0.448466	0.01		0.41	0.05
SA0452	veg	Veg protein	¨¨¨	0.447505	0.0521059
SA0566		Similar to iron-binding protein	¨¨¨	0.427014	0.01		0.85*	0.0117075
SA0616	vraF	ABC transporter ATP-binding protein	¨¨	0.437435	0.02		0.73*	0.0812536
SA0617	vraG	ABC transporter permease	¨¨	0.51933	0.072102		0.62*	0.0560557
SA0620		cell wall catabolic process	¨¨	0.284357	0.0322347
SA1011		Exotoxin	¨¨¨	0.392363	0.0507834
SA1341		Major facilitator superfamily MFS_1	¨	0.405538	0.0189575
SA1705		hypotheticall membrane protein	¨¨	0.418192	0.0134556
SA1723		TrpR like protein, YerC/YecD	¨¨¨	0.477431	0.01		1.02*	0.0680778
SA1748		Regulatory protein GntR, HTH	¨¨¨¨	0.291767	0.0105971
SA1852	vga	hypothetical ABC transporter ATP-binding protein	¨¨	0.503711	0.0743506		1.09*	0.089616
SA2297		GTP-pyrophosphokinase RelA/SpoT domain protein	¨¨¨	0.447295	0.0115989		0.97*	0.0434359
SA2424		DNA binding: transcription regulator	¨¨¨	0.364093	0.0545541
SAOUHSC-01136		haemolytic family protein	¨¨¨¨	0.252021	0.020894
SA0059	abcA	ABC transporter, ATP-binding/permease protein	¨	0.83*	0.198039
SA0162	aldA	putative aldehyde dehydrogenase AldA	¨¨¨¨	0.61*	0.0169893
SA0302		probable pyrimidine nucleoside transport protein	¨¨	0.83*	0.0425482		0.77*	0.122995
SA2008	alsS	alpha-acetolactate synthase	¨	1.01*	0.106871
SA2102		putative formate dehydrogenase	¨¨¨	0.94*	0.0808896
SA2394		alpha-acetolactate decarboxylase	¨¨¨	1.26*	0.243023
SA2493	vraE	hypothetical protein	¨	1.44*	0.165897		0.90*	0.0369315
SA0082		Rhodanese domain protein	¨	4.67711	0.541298
SA0083		Beta-lactamase-like:Rhodanese-like	¨	5.14151	0.372876
SA0084		FAD-dependent pyridine nucleotide-disulphide oxidoreductase	¨	3.75276	0.573449
SA0124		Sugar transferase	¨	2.73882	0.527772
SA0126		O-antigen polymerase precursor	¨	3.75891	0.986924
SA0169		Acyl-CoA dehydrogenase-like protein	¨	2.46572	0.19477
SA0205		Peptidase M23B	¨¨	2.87064	0.103052
SA0235		Possible BglG family transcriptional antiterminator	¨	3.37808	0.0195343		1.03*	0.110979
SA0254		Transcriptional regulator, GntR family	¨	2.52922	0.0592212
SA0264		Penicillin amidase	¨¨	2.20462	0.0715862
SA0273		EssA precursor	¨	4.00789	1.04994
SA0332		Dyp-type peroxidase family precursor	¨	3.3676	0.484144
SA0334		putative Sec-independent periplasmic protein translocase	¨	3.63444	0.634519
SA0337		Transcriptional regulator, XRE family	¨	2.15504	0.0844708
SA0339		ABC transporter, ATP-binding protein	¨¨¨	2.33134	0.0319116		1.22*	0.194792
SA0345		methylenetetrahydrofolate reductase	¨	3.68639	0.0236104
SA0345		methylenetetrahydrofolate reductase	¨	3.68639	0.0236104
SA0476		Transcriptional regulator, GntR family	¨	6.12334	0.286367		2.49806	0.332526
SA0490		putative trmH family tRNA/rRNA methyltransferase	¨¨¨¨	2.22033	0.014626		0.62*	0.0583223
SA0551		Mercuric reductase homologue	¨	6.16519	0.986307
SA0552		Transcriptional regulator, BadM/Rrf2 family	¨	8.71847	1.02884		2.02486	0.008
SA0578		Na+/H+ antiporter, MnhA component	¨¨¨	2.29097	0.020041
SA0579		Na+/H+ antiporter MnhB subunit-related protein	¨¨	2.22077	0.0307094
SA0580		Na+/H+ antiporter, MnhC component, putative	¨¨	2.07439	0.0340716
SA0581		Putative Na+/H+ antiporter, MnhD component	¨¨	2.24435	0.0637154
SA0582		Na+/H+ antiporter, MnhE component, putative	¨¨¨	2.57962	0.235906
SA0583		Na+/H+ antiporter, MnhF component, putative	¨¨¨	2.56527	0.289229
SA0653		Transcriptional regulator, DeoR family	¨	2.54519	0.0658748
SA0665		Coenzyme PQQ synthesis homologue	¨	2.34954	0.0462427
SA0705		helicase domain protein	¨	8.17398	0.83723
SA0771		NLPA lipoprotein precursor	¨	8.59568	1.07522		1.38*	0.0892137
SA0904		Transcriptional regulator, MarR family	¨	2.84606	0.00814639		2.10207	0.11
SA1154		Aromatic amino acid beta-eliminating lyase/threonine aldolase	¨	3.1325	0.680406
SA1156		ABC transporter, ATP-binding protein	¨	3.45688	0.262911		1.18*	0.0754872
SA1219		Phosphate ABC transporter, permease protein, putative	¨	2.68685	0.174992		1.04*	0.119387
SA1220		Phosphate ABC transporter, permease protein PstC	¨	8.38712	1.59754		0.69*	0.0312514
SA1374		type II secretion system protein E	¨	2.49168	0.10775
SA1416		DNA internalization-related competence protein ComEC/Rec2	¨	2.41974	0.294508
SA1486		Peptidase A24A domain protein	¨	2.68818	0.224812
SA1577		Cell wall surface anchor family protein	¨	3.42241	0.173917
SA1595		RNA polymerase, sigma-24 subunit, ECF subfamily	¨¨	4.14421	0.101095		1.81*	0.189019
SA1598		Abortive infection protein, uncharacterized	¨	3.81326	0.5018
SA1683		Putative multidrug export ATP-binding/permease protein	¨	3.06486	0.139647		1.33*	0.0874735
SA1841		Hydrolase, carbon-nitrogen family	¨¨¨	2.20154	0.112149		1.81*	0.172987
SA1897		Transcriptional regulator, TenA family	¨¨¨¨	2.23254	0.155633
SA2007		alpha-acetolactate decarboxylase	¨	2.4003	0.87135
SA2061		Major facilitator superfamily MFS_1	¨	3.08789	0.0150655		2.07042	0.207832
SA2075	narQ	protein FdhD homolog	¨¨	3.11765	0.119392		1.29*	0.24078
SA2092		Transcriptional regulator, AraC family	¨	2.52066	0.170519
SA2165		Transcriptional regulator, TetR family	¨¨¨¨	3.66893	0.0487101		2.48969	0.0275713
SA2166		CorA-like Mg2+ transporter protein	¨¨	3.90969	0.0902118
SA2178		Transcriptional regulator, MerR family	¨	2.20289	0.0298037
SA2194		ABC transporter, substrate-binding protein	¨	2.22418	0.151244		1.24*	0.0153426
SA2205		Cation efflux family protein	¨	2.57937	0.201822
SA2306		putative phospholipase/carboxylesterase	¨	10.2723	2.59214
SA2308		Transcriptional regulator, MarR family	¨¨	3.64136	0.166856		2.70337	0.184776
SA2311		Putative NAD(P)H nitroreductase	¨¨	3.14667	0.271553		2.11428	0.1
SA2314		ABC transporter, ATP-binding protein	¨	6.46033	1.07049		0.98*	0.147816
SA2476		ABC transporter related	¨	2.75713	0.231288		1.30*	0.0751653
SA2484		Transcriptional regulator, PadR family	¨¨	4.48731	0.0109257		2.35859	0.05
SA2492	vraD	ABC transporter	¨	9.02349	1.50407		1.13*	0.184463
SAOUHSC_00044		Transcriptional regulator, LysR family	¨¨	3.73512	0.468219		2.02	0.15
Function unknown
SA0024		hypothetical protein	¨	0.480964	0.00952252
SA0072		hypothetical protein	¨	0.44155	0.0192774
SA0101		hypothetical protein	¨	0.368903	0.038757
SA0102		hypothetical protein	¨¨	0.424113	0.0333834		0.493834	0.00618396
SA0207		hypothetical protein	¨¨¨	0.315155	0.0244197
SA0210		hypothetical protein	¨¨¨¨	0.404798	0.0314468
SA0211		hypothetical protein	¨¨¨¨	0.463504	0.01		0.493628	0.05
SA0228		hypothetical protein	¨¨¨	0.476836	0.0111739
SA0230		hypothetical protein	¨	0.256169	0.109517		0.436288	0.0137526
SA0234		hypothetical protein	¨	0.399728	0.0324465
SA0257		hypothetical protein	¨	0.308869	0.01471
SA0266		hypothetical protein	¨	0.38683	0.0284164
SA0268		hypothetical protein	¨	0.423723	0.0461071
SA0292		hypothetical protein	¨¨	0.406602	0.0231525
SA0295		hypothetical protein	¨¨¨¨	0.212533	0.0393736
SA0296		hypothetical protein	¨¨	0.432423	0.0108666
SA0298		hypothetical protein	¨¨	0.378118	0.035691
SA0341		hypothetical protein	¨	0.406902	0.0419088
SA0360		hypothetical protein	¨¨	0.364481	0.0211435
SA0412		hypothetical protein	¨¨	0.448199	0.0204058
SA0563		hypothetical protein	¨¨¨¨	0.456731	0.010865
SA0635		hypothetical protein	¨¨	0.351887	0.0142873
SA0652		hypothetical protein	¨¨¨	0.484264	0.0109222
SA0703		hypothetical protein	¨	0.455094	0.0143017
SA0750		hypothetical protein	¨¨	0.441912	0.0348261
SA0839		hypothetical protein	¨¨	0.464646	0.010657
SA0840		hypothetical protein	¨¨	0.312342	0.01
SA0844		hypothetical protein	¨	0.386523	0.046984
SA0880		hypothetical protein	¨¨	0.426656	0.0357758
SA0916		hypothetical protein	¨¨¨¨	0.303017	0.0136323
SA1121		hypothetical protein	¨¨¨	0.359928	0.0178979
SA1199		hypothetical protein	¨	0.424333	0.0717386
SA1275		hypothetical protein	¨¨	0.431468	0.0441762
SA1330		hypothetical protein	¨¨	0.450689	0.0276029
SA1344		hypothetical protein	¨¨	0.46897	0.01
SA1345		hypothetical protein	¨¨¨	0.478304	0.0132806
SA1437		hypothetical protein	¨¨¨	0.414112	0.018997
SA1616		hypothetical protein	¨	0.44894	0.010677
SA1619		hypothetical protein	¨¨	0.436511	0.0237666
SA1620		hypothetical protein	¨	0.415144	0.0117768
SA1670		hypothetical protein	¨	0.349691	0.0441838
SA1676		hypothetical protein	¨¨	0.430545	0.0333017
SA1740		hypothetical protein	¨¨¨	0.425481	0.0165905
SA1741		hypothetical protein	¨¨¨¨	0.378248	0.012591
SA1742		hypothetical protein	¨¨¨¨	0.384773	0.0157393
SA1744		hypothetical protein	¨¨¨	0.434833	0.0133929
SA1746		hypothetical protein	¨¨¨¨	0.365931	0.0272732
SA1825		hypothetical protein	¨	0.467525	0.0290667
SA1828		hypothetical protein	¨	0.473952	0.0183512
SA1937		hypothetical protein	¨¨¨¨	0.388783	0.00564078
SA1944		hypothetical protein	¨¨	0.411037	0.028076
SA1976		hypothetical protein	¨¨	0.417512	0.0112283
SA2055		hypothetical protein	¨¨¨	0.458476	0.01
SA2096		hypothetical protein	¨¨	0.470708	0.0161873
SA2097		hypothetical protein	¨¨	0.273225	0.00605734
SA2106		hypothetical protein	¨¨¨	0.388225	0.0239169
SA2131		hypothetical protein	¨	0.42879	0.0542539
SA2143		hypothetical protein	¨¨	0.467741	0.0100691
SA2153		hypothetical protein	¨¨	0.482066	0.0226618
SA2173		hypothetical protein	¨¨¨	0.467833	0.0218057
SA2192		hypothetical protein	¨¨¨¨	0.226566	0.0381054
SA2193		hypothetical protein	¨	0.371636	0.0295657
SA2242		hypothetical protein	¨	0.417406	0.035206
SA2256		hypothetical protein	¨	0.367298	0.0141723
SA2257		hypothetical protein	¨¨	0.423071	0.022541
SA2321		hypothetical protein	¨	0.413644	0.0409286
SA2322		hypothetical protein	¨¨	0.473484	0.01
SA2332		hypothetical protein	¨¨	0.365747	0.0182325
SA2374		hypothetical protein	¨	0.422283	0.0179755
SA2376		hypothetical protein	¨	0.488136	0.0105646
SA0012		hypothetical protein	¨¨¨	2.33614	0.159417
SA0080		hypothetical protein	¨¨	2.16585	0.0786283
SA0101		hypothetical protein	¨	4.54508	0.283367
SA0139		hypothetical protein	¨	2.32096	0.0971715
SA0165		hypothetical protein	¨	2.11863	0.0701251
SA0188		hypothetical protein	¨	3.00616	0.576603
SA0203		hypothetical protein	¨	2.42147	0.0981734		2.03347	0.05
SA0274		hypothetical protein	¨	4.76004	0.036564
SA0329		hypothetical protein	¨	3.72858	0.0938737
SA0331		hypothetical protein	¨	3.57624	0.525311
SA0338		hypothetical protein	¨¨	2.34502	0.133496
SA0340		hypothetical protein	¨¨	2.47176	0.0266644
SA0357		hypothetical protein	¨	2.62047	0.360525
SA0358		hypothetical protein	¨	3.20818	0.59171
SA0395		hypothetical protein	¨¨	2.61947	0.135324		2.90298	0.193996
SA0414		hypothetical protein	¨¨	2.23676	0.0988053		2.99741	0.05
SA0489		hypothetical protein	¨¨¨¨	2.72474	0.021054
SA0491		hypothetical protein	¨¨¨¨	2.31017	0.0815747
SA0532		hypothetical protein	¨	4.31566	0.77442
SA0553		hypothetical protein	¨¨¨	2.25792	0.197034
SA0575		hypothetical protein	¨	4.17227	0.689882
SA0754		hypothetical protein	¨¨¨¨	2.19829	0.12794		2.73113	0.341483
SA0768		hypothetical protein	¨	3.44287	0.558601
SA0770		hypothetical protein	¨	11.425	0.433744
SA0773		hypothetical protein	¨	4.80482	1.26317
SA0779		hypothetical protein	¨	3.09941	0.802613		2.41012	0.05
SA0883		hypothetical protein	¨¨¨¨	2.50003	0.187661		2.21826	0.228689
SA0886		hypothetical protein	¨	6.1935	0.380942
SA0889		hypothetical protein	¨	5.72022	0.433457
SA1005		hypothetical protein	¨¨¨	2.36399	0.288622
SA1175		hypothetical protein	¨¨	2.3299	0.158496		3.24485	0.634492
SA1249		hypothetical protein	¨	6.20205	0.0984215
SA1284		hypothetical protein	¨¨	2.13566	0.0333947
SA1405		hypothetical protein	¨¨¨	3.9247	0.210338
SA1406		hypothetical protein	¨¨¨	5.40685	0.430904
SA1407		hypothetical protein	¨¨	6.26639	0.183514
SA1476		hypothetical protein	¨¨¨¨	3.65487	0.398718
SA1477		hypothetical protein	¨¨	3.42778	0.321211		2.4466	0.348157
SA1485		hypothetical protein	¨	2.13884	0.072755
SA1596		hypothetical protein	¨	5.01055	0.194245
SA1620		hypothetical protein	¨	2.2679	0.146181
SA1632		hypothetical protein	¨	3.47129	0.405271
SA1640		hypothetical protein	¨	3.6882	0.50311
SA1693		hypothetical protein	¨¨	2.58314	0.109443
SA1702		hypothetical protein	¨¨	2.56089	0.0854731
SA1753		hypothetical protein	¨¨	4.48223	0.724955
SA1791		hypothetical protein	¨	16.9158	9.5536
SA1800		hypothetical protein	¨	5.58718	0.347648
SA1807		hypothetical protein	¨¨¨¨	2.74594	0.105729
SA1833		hypothetical protein	¨	4.47792	1.69398
SA1841		hypothetical protein	¨¨¨	2.20154	0.112149
SA1988		hypothetical protein	¨¨¨	2.63235	0.0907717
SA2006		hypothetical protein	¨	2.57145	0.375328		2.18523	0.05
SA2062		hypothetical protein	¨	3.16481	0.144114
SA2221		hypothetical protein	¨¨¨¨	2.40298	0.28115
SA2249		hypothetical protein	¨	2.78897	0.269665
SA2273		hypothetical protein	¨	5.30007	1.15174
SA2281		hypothetical protein	¨	2.57839	0.389805
SA2283		hypothetical protein	¨¨	2.73503	0.00902682
SA2299		hypothetical protein	¨¨	2.76589	0.0099306
SA2343		hypothetical protein	¨	2.31035	0.146485		2.57261	0.171093
SA2360		hypothetical protein	¨	2.4636	0.0231348		2.16742	0.161888
SA2363		hypothetical protein	¨¨	2.07454	0.0645524
SA2364		hypothetical protein	¨¨	2.44177	0.377225
SA2380		hypothetical protein	¨	3.4993	1.22124
SA2398		hypothetical protein	¨	7.13673	0.289714
SA2401		hypothetical protein	¨¨¨	2.74765	0.166404		2.17432	0.05
SA2440		hypothetical protein	¨¨	2.46415	0.166009
SA2451		hypothetical protein	¨	3.42029	0.126681		3.37974	0.5
SA2478		hypothetical protein	¨	5.26018	0.386027
SA2483		hypothetical protein	¨	5.56985	0.323307
SA2488		hypothetical protein	¨	2.63475	0.368774
SAOUHSC_00026		hypothetical protein	¨	2.12543	0.0957622
SAOUHSC_00045		hypothetical protein	¨	4.39266	0.974213
SAOUHSC_00164		hypothetical protein	¨¨¨	2.76428	0.335068
SAOUHSC_00368		hypothetical protein	¨¨	2.91143	0.15185
SAOUHSC_00396		hypothetical protein	¨	4.29829	0.155264
SAOUHSC_00586		hypothetical protein	¨¨	2.40933	0.166441
SAOUHSC_00588		hypothetical protein	¨	2.42363	0.322324
SAOUHSC_01521		hypothetical protein	¨	2.94018	0.230514
SAOUHSC_01573		hypothetical protein	¨	2.90825	0.490532
SAOUHSC_01760		hypothetical protein	¨	6.98728	1.02519
SAOUHSC_01817		hypothetical protein	¨	2.97586	0.201262
SAOUHSC_01956		hypothetical protein	¨	4.12782	0.626393
SAOUHSC_02141		hypothetical protein	¨	4.40697	0.51516
SAOUHSC_02249		hypothetical protein	¨¨	4.67981	0.381314
SAOUHSC_02249		hypothetical protein	¨¨	4.90604	0.592094
SAOUHSC_02326		hypothetical protein	¨	3.0048	0.396152
SAOUHSC_02332		hypothetical protein	¨¨¨¨	2.27029	0.0894019
SAS011		hypothetical protein	¨	6.08327	1.51657
SAS021		hypothetical protein	¨	8.09816	1.12209
SAS023		hypothetical protein	¨	3.34531	0.24701
SAS035		hypothetical protein	¨¨	3.19335	0.307795
SAS058		hypothetical protein	¨¨¨¨	2.58179	0.26488
aUp-regulated (≥ 2-fold) transcripts are shown in bold; *indicates not significantly (<2-fold) changed gene activities
bMost of the transcripts without significant changes at 43oC are not shown
c¨¨¨¨, 75th to 100th percentile; ¨¨¨, 50th to 75th percentile; ¨¨, 25th to 50th percentile; ¨, <25th percentile (see Materials and Methods)
dSaturated signal on the microarray
