# Supplementary material for: Transcriptomic and metabolic responses of Staphylococcus aureus exposed to supra-physiological temperatures
Source: BMC Microbiol. 2009 Apr 22;9:76. doi: 10.1186/1471-2180-9-76 (PMC2687450; doi:10.1186/1471-2180-9-76)
Supplement: Additional file 4 — Selected examples of S. aureus genes up-regulated, down-regulated, or not significantly (<2-fold) changed, by 10 min heat shock. Selected examples of up- or down-regulated genes representative of the different metabolic categories. [file 1471-2180-9-76-S4.xls]

## Sheet: Table S1
Selected examples of S. aureus genes up-regulated, or down-regulated, or not significantly changed (<2-fold), by 10-min heat shock.
				Ratio of signal intensity
N315 SA no.	Gene	Description	Probe Intensityc	(48°C/37°C)			(43°C/37°C)b
			(37°C)	Mean (n=3)	SEM		Mean (n=3)	SEM
Osmolarity
SA1879	kdpC	probable potassium-transporting ATPase C chain	¨¨¨	0.362689	0.0395876		0.78*	0.135347
SA1880	kdpB	probable potassium-transporting ATPase B chain	¨¨¨	0.394948	0.0211682		0.67*	0.123223
SA1881	kdpA	probable potassium-transporting ATPase A chain	¨¨¨	0.197657	0.0445697		0.62*	0.0873624
SA1882	kdpD	sensor protein KdpD	¨¨¨¨	0.333184	0.00468505		0.98*	0.0919188
SA1883	kdpE	KDP operon transcriptional regulatory protein KdpE	¨¨¨¨	0.280578	0.016783		0.86*	0.0444981
SA2237	opuCA	glycine betaine/carnitine/choline ABC transporter opuCA	¨¨¨	0.58*	0.0163344		0.40*	0.0792395
SA2236	opuCB	amino acid permease	¨¨	0.487984	0.013495		0.53*	0.0527775
SA1183	opuD	glycine betaine transporter	¨	2.52a	0.431285		0.94*	0.0137254
SA2405	betA	choline dehydrogenase	¨¨	2.45363	0.257133		0.87*	0.0514718
SA2406	gbsA	glycine betaine aldehyde dehydrogenase gbsA	¨¨	4.03451	0.5721		1.00*	0.0440076
Oxidative response
SA1382	sodA	superoxide dismutase SodA	¨¨¨	2.23662	0.0241925
DNA repair
SA1711	dinB	DNA polymerase IV	¨¨¨	2.6734	0.0761541
SA0993	uvrC	excinuclease ABC subunit C	¨¨¨	2.55651	0.195341
SA0828	addA	UvrD helicase	¨¨¨	2.08636	0.0439466
SA1282	recU	recombination protein U precursor	¨¨¨¨	2.53905	0.241764
SA0991	mutS2	MutS-like protein	¨¨	1.97*	0.0965578
SA0990		DNA-dependent DNA polymerase family X	¨¨¨	2.11908	0.155476
SA0461	mfd	transcription-repair coupling factor	¨¨	1.98*	0.0317433
SA1181	sbcC	exonuclease SbcC	¨¨	3.07002	0.1853
SA1512		DNA glycosylase; base excision repair	¨¨¨	2.1373	0.107732
Inorganic ion transport and metabolism
Iron
SA1678	perR	peroxide operon regulator	¨¨¨	2.59083	0.0671887		2.0262	0.23
Zinc
SA1947	czrA	transcriptional regulator	¨¨¨	4.25773	0.420751		3.01548	0.58
SA1948	czrB	cation (Zn) efflux family protein	¨¨¨	3.95164	0.425087		3.14548	0.36
Manganese
SA0589	mntA	ABC-type transporter	¨¨¨¨	0.315147	0.0268388		0.46	0.2
SA0588	mntB	ion (chelated) ABC-transporter, permease protein	¨¨¨¨	0.322334	0.0237287
SA0587	mntC	metal binding protein	¨¨¨¨	0.328932	0.00898237
SA0956	mntH	Mn2+/Fe2+ transporter, NRAMP family	¨	2.89983	0.33389
Cobalt
SA1745		ABC transporter involved in cobalt transport	¨¨¨¨	0.346176	0.00745039		0.70*	0.170737
SA1747		ABC transporter involved in cobalt transport	¨¨¨¨	0.301619	0.0173844		0.61*	0.065264
SA2475		Cobalt transport protein	¨	3.08762	0.171577		1.77*	0.226777
Nickel
SA2489	nixA	High-affinity nickel-transporter	¨	3.3052	0.591492		2.52998	0.15
Copper
SA2344	copA	copper-transporting ATPase (efflux)	¨¨¨	2.22362	0.0651677		1.33*	0.0689684
Energy metabolism
Glycolysis/gluconeogenesis
SA0963	pycA	pyruvate carboxylase	¨¨¨	1.99742	0.0815421
Pentose phosphate cycle
SA1336	zwf	glucose-6-phosphate 1-dehydrogenase	¨¨¨¨	2.005	0.0351046
TCA cycle
SA0937	cydA	Cytochrome bd ubiquinol oxidase, subunit I	¨¨¨¨	0.498182	0.0444453
SA1184	citB	aconitate hydratase	¨¨¨¨	0.484041	0.0111456
SA1517	citC	isocitrate dehyrogenase	¨¨¨¨	2.2066	0.105458
SA1518	citZ	citrate synthase II	¨¨¨¨	3.13832	0.272265
SA1244	odhB	dihydrolipoamide succinyltransferase	¨¨¨	2.17436	0.0419893
Fermentation
SA0232	ldhA	L-lactate dehydrogenase 1	¨¨¨¨	0.326185	0.0179006		0.436148	0.0491988
SA2395	ldhB	L-lactate dehydrogenase 2	¨¨¨¨	0.112647	0.0188539		0.442709	0.00609018
SA0143	adhE	alcohol-acetaldehyde dehydrogenase	¨¨¨¨	0.220188	0.0310457		0.393548	0.0390518
SA0562	adh1	alcohol dehydrogenase I	¨¨¨¨	0.307116	0.0558957		0.431418	0.0575299
SA1988		zinc-type alcohol dehydrogenase-like protein	¨¨¨	2.61415	0.104413
Nitrate/nitrite reduction
SA2191	nirC	formate/nitrite transporter	¨¨¨¨	0.23931	0.0180729		0.54*	0.0477542
SA0293		formate/nitrite transporter	¨	0.351809	0.047163		0.45	0.05
SA2176	narK	nitrite extrusion protein	¨¨	0.447984	0.0567333		0.54*	0.0344816
SA2182	narI	nitrate reductase gamma chain	¨¨¨	0.445153	0.0241875		0.52*	0.05439
SA2183	narJ	nitrate reductase complex	¨¨¨	0.419966	0.01		0.305551	0.1
SA2184	narH	nitrate reductase beta chain narH	¨¨¨	0.366907	0.0520277		0.374627	0.0803504
SA2185	narG	respiratory nitrate reductase alpha chain	¨¨¨	0.356035	0.0534821		0.345602	0.0585264
SA0171	fdh	NAD-dependent formate dehydrogenase	¨¨	0.064354	0.0371988
SA1730	nos	nitric oxide synthase oxygenase	¨¨¨¨	0.212658	0.0502483
Nucleotide transport and metabolism
SA0454	purR	Pur operon repressor	¨¨¨¨	1.20*	0.150611
SA0919	purS	phosphoribosylformylglycinamidine synthetase PurS	¨¨¨¨	0.350568	0.0144358
SA1724	purB	adenylosuccinate lyase	¨¨¨¨	0.494466	0.0165699
SA0134	drm/deoB	phosphopentomutase	¨¨¨¨	2.47332	0.160057
SA0131	pnp	purine nucleoside phosphorylase	¨¨¨	8.54294	0.196747
SA1041	pyrR	pyrimidine operon repressor chainA	¨¨	0.417935	0.0667998
SA1043	pyrB	aspartate transcarbamoylase chain A	¨¨¨¨	0.39195	0.0741015
SA0479	nupC	pyrimidine nucleoside transport protein	¨¨¨¨	0.420096	0.0149641
Translation
SA1456	aspS	aspartyl-tRNA synthetase	¨¨	0.195	0.0286113		0.393333	0.00667457
SA1457	hisS	histidyl-tRNA synthetase	¨¨¨	0.184804	0.00505418		0.43	0.03
SA1579	leuS	leucyl-tRNA synthetase	¨¨¨	0.464819	0.0186151		0.5	0.04
SA0985	pheS	Phe-tRNA synthetase alpha chain	¨¨¨	0.178665	0.0261767		0.49	0.0454677
SA0986	pheT	Phe-tRNA synthetase beta chain	¨¨¨	0.296233	0.0123195		0.51*	0.0303159
SA0009	serS	seryl-tRNA synthetase	¨¨	0.0354532	0.00598358		0.375	0.0752241
SA1506	thrS	threonyl-tRNA synthetase 1	¨¨¨¨	0.23	0.160478		0.242754	0.0131525
SA1488	valS	valine-tRNA ligase	¨¨¨	0.239476	0.0216544		0.52*	0.0429143
SA0488	cysS	cysteinyl-tRNA synthetase	¨¨¨¨	2.48	0.371106		0.80*	0.0535827
Transporters and efflux pumps
ATP-binding cassette super family
SA1270		amino acid permease	¨¨¨¨	0.142722	0.032346		0.25	0.0200598
SA1519	aapA	D-serine/D-alanine/glycine transporter	¨¨¨	0.385267	0.00981947
SA2172	gltT	proton/sodium-glutamate symport protein	¨¨¨	0.477333	0.0118236
SA2252	opp-1D	oligopeptide transporter putative ATPase domain	¨¨	0.244623	0.0154658		0.458552	0.0871829
SA2253	opp-1C	oligopeptide transporter membrane permease domain	¨¨	0.157723	0.0356321		0.462722	0.01
Secondary transporters
SA1269	norB	efflux pump NorB	¨¨¨	0.300997	0.121458		0.368421	0.0285466
SA0650	norA	quinolone resistance protein NorA	¨¨	3.33715	0.42021
SA0323	mepA	Multidrug export protein mepA	¨	3.58785	0.366044
SA0132	tet38	efflux pump Tet38	¨¨¨	10.3914	1.19498
Amino acid metabolism
Urea and arginine
SA2425	arcC	carbamate kinase	¨¨	0.237567	0.03
SA2426	arcD	arginine/ornithine antiporter	¨¨¨¨	0.328541	0.0795092
SA2427	arcB	ornithine transcarbamoylase	¨¨¨¨	0.0982906	0.01
SA2428	arcA	arginine deiminase	¨¨¨¨	0.0792257	0.01		0.484234	0.0769317
SA1013	arcC1	carbamate kinase (L-Arg degradation)	¨¨¨¨	0.322725	0.0180867
SA0822	argG	argininosuccinate synthase	¨	3.29	0.605438
SA0821	argH	argininosuccinate lyase	¨	4.4531	0.131415
SA2082	ureA	urease gamma subunit	¨	4.09333	0.304352		2.57923	0.181522
SA2083	ureB	urease beta subunit	¨	4.68274	0.298152
SA2084	ureC	urease alpha subunit	¨	2.84165	0.16
SA2085	ureE	urease accessory protein UreE	¨	2.345	0.0651942
SA2086	ureF	urease accessory protein UreF	¨	2.04	0.06
SA2088	ureD	urease accessory protein UreD	¨	2.11557	0.0757992
Aspartate family
SA1271	tdcB	threonine dehydratase	¨¨¨¨	0.253427	0.0300569
SA1226	asd	aspartate semialdehyde dehydrogenase	¨	10.9734	4.00037
SA1227	dapA	dihydrodipicolinate synthase	¨	10.943	2.4128
SA1228	dapB	dihydrodipicolinate reductase	¨	7.40958	1.12921
SA1229	dapD	tetrahydrodipicolinate acetyltransferase	¨	8.04693	1.17793
SA1225	lysC	aspartokinase II	¨	18.3514	3.06588		2.15824	0.311006
SA0011		putative homoserine O-acetyltransferase	¨¨	5.9921	0.51714		2.54223	0.199238
Glutamate family
SA0429	gltC	transcription activator of glutamate synthase operon	¨	3.72966	0.383469		2.66415	0.533018
SA0430	gltB	glutamate synthase, large subunit	¨	2.55607	0.324898
Histidine
SA0679	hisC	histidinol-phosphate aminotransferase	¨	2.83841	0.622143
Branched chain amino acids
SA1864	leuC	3-isopropylmalate dehydratase large subunit	¨	2.215	0.0858338
SA1862	leuA	2-isopropylmalate synthase	¨	2.61	0.310926
SA1863	leuB	3-isopropylmalate dehydrogenase	¨	2.7	0.239503
Serine family
SA0487	cysE	serine acetyl transferase putative	¨¨¨¨	2.76006	0.281091
Fatty acid and phospholipid metabolism
SA0453	ispE	4-diphosphocytidyl-2-C-methyl-D-erythrol kinase	¨¨¨¨	0.459786	0.0131069		0.45	0.03
SA0842	fabH	3-oxoacyl-(acyl-carrier protein) synthase homologue	¨¨¨¨	0.336269	0.0191172		0.3866	0.0572194
SA0843	fab	3-oxoacyl-[acyl-carrier-protein] synthase	¨¨¨¨	0.456498	0.01
SA0820	glpQ	glycerophosphoryl diester phosphodiesterase	¨¨¨¨	0.486759	0.0094858
SA1306	gpsA	glycerol-3-phosphate dehydrogenase	¨¨¨	0.489422	0.0291166
SA2348	crtN	squalene desaturase	¨¨	0.411395	0.0465338
SA2349	crtM	squalene synthase	¨¨	0.366534	0.0204047
SA2350	crtQ	staphyloxantin from farnesyl diphosphate	¨¨	0.45654	0.0346985
SA2351	crtP	staphyloxantin from farnesyl diphosphate	¨¨	0.338509	0.0218899
SA2352	crtO	staphyloxantin from farnesyl diphosphate	¨¨	0.467345	0.01
Cell division/cell wall metabolism
SA0249	scdA	cell division and morphogenesis-related protein	¨¨¨¨	0.393226	0.0360092		0.468389	0.0329139
SA0876	murE	UDP-MurNAc-L-Ala-D-Glu:L-Lys ligase	¨¨¨	0.494609	0.0432678
SA1024	pbp1	penicillin-binding protein 1	¨¨¨¨	0.486764	0.0298571
SA0252	lrgA	holin-like protein LrgA	¨¨¨¨	0.169404	0.0195978
SA0253	lrgB	holin-like protein LrgB	¨¨¨	0.255029	0.0371558
SA0423	sle1	N-acetylmuramoyl-L-alanine amidase	¨¨¨¨	0.185442	0.0197765
SA0457	glmU	bifunctional protein GlmU	¨¨¨¨	2.26667	0.202422
SA1090	lytN	LytN protein	¨	2.33162	0.215234
SA1119	ftsk	DNA translocase FtsK	¨¨¨¨	2.15414	0.111007
Cofactors
Folates and Pterines
SA1487	folC	folylpolyglutamate synthase	¨¨¨	0.27253	0.0295506		0.49	0.0892849
SA2063	moaA	molybdenum cofactor biosynthesis protein A	¨¨¨	2.11314	0.035264
SA2066	moaE	molybdopterin converting factor moa (subunit 2)	¨¨¨¨	1.92*	0.0936408
Riboflavin, FMN, and FAD
SA0518	azo1	FMN-dependent DADPH, azoreducase	¨	0.430748	0.0353043
SA1587	ribA	riboflavin biosynthesis protein	¨¨¨¨	2.88716	0.354053
SA1588	ribB	riboflavin synthase alpha chain	¨¨¨¨	2.375	0.235702
SA1589	ribD	riboflavin specific deaminase	¨¨¨¨	2.04298	0.212431
Pyridine nucleotides
SA1728	nadE	NH(3)-dependent NAD(+) synthetase	¨¨¨¨	0.57*	0.0265876
SA1729		nicotinate phosphoribosyltransferase homolog	¨¨¨¨	0.51*	0.0555736
Menaquinone and ubiquinone
SA1302	gerCC	heptaprenyl diphosphate syntase component II	¨¨¨¨	0.409088	0.025081
SA1303	gerCB	menaquinone biosynthesis methyltransferase	¨¨¨¨	0.480285	0.00886633
Thiamin
SA0537		thiamin biosynthetic process	¨¨¨	0.313528	0.0313637
SA1894	thiE	Chain B, thiamin phosphate synthase	¨¨¨	2.32484	0.0252349
SA1895	thiM	hydroxyethyl thiazole kinase	¨¨¨	2.14001	0.0227426
SA1896	thiD	phosphomethylpyrimidine kinase	¨¨¨¨	2.21074	0.00790199
Two component Systems
SA1323	srrA	staphylococcal respiratory response protein SrrA	¨¨¨¨	0.51*	0.0212656
SA1322	srrB	staphylococcal respiratory response protein SrrB	¨¨¨¨	0.73*	0.0291424
SA1700	vraR	two-component response regulator	¨¨¨	2.13	0.01
SA1701	vraS	two-component sensor histidine kinase	¨¨¨	2.15333	0.0929063
Regulators
SA0641	mgrA	HTH-type transcriptional regulator mgrA	¨¨¨	0.55*	0.0433988
SA0623	sarX	HTH-type transcriptional regulator sarX	¨	0.244956	0.027269
SA2062	sarV	HTH-type transcriptional regulator sarV	¨¨	3.10756	0.490011		2.38538	0.15
SA2174	sarZ	HTH-type transcriptional regulator sarZ	¨¨	2.86366	0.182523		2.09923	0.2
aUp-regulated transcripts are shown in bold; * indicates genes not significantly changed (<2-fold)
b Most of the transcripts without significant changes at 43oC are not shown
c ¨¨¨¨, 75th to 100th percentile; ¨¨¨, 50th to 75th percentile; ¨¨, 25th to 50th percentile; ¨, <25th percentile (see Materials
and Methods)
